# Supplementary material for: Integrating AAA Care Coordinators in Primary Care for Dementia Support: Implementation Challenges and Lessons Learned
Source: Int J Environ Res Public Health. 2025 Mar 26;22(4):506. doi: 10.3390/ijerph22040506 (PMC12026521; doi:10.3390/ijerph22040506)
Supplement: Supplementary file 1 [file ijerph-22-00506-s001.zip]

Archive with 1 entries (1 files):
- ijerph-3412443-supplementary.pdf
